# Supplementary material for: Enteropathogenic Providencia alcalifaciens: A Subgroup of P. alcalifaciens That Causes Diarrhea
Source: Microorganisms. 2024 Jul 19;12(7):1479. doi: 10.3390/microorganisms12071479 (PMC11279119; doi:10.3390/microorganisms12071479)
Supplement: Supplementary file 1 [file microorganisms-12-01479-s001.zip]

Archive with 16 entries (15 files):
- Supplementary material/
- __MACOSX/._Supplementary material
- Supplementary material/Table S1.xlsx
- __MACOSX/Supplementary material/._Table S1.xlsx
- Supplementary material/.DS_Store
- __MACOSX/Supplementary material/._.DS_Store
- Supplementary material/Table S6.xlsx
- __MACOSX/Supplementary material/._Table S6.xlsx
- Supplementary material/Table S5.xlsx
- __MACOSX/Supplementary material/._Table S5.xlsx
- Supplementary material/Table S4.xlsx
- __MACOSX/Supplementary material/._Table S4.xlsx
- Supplementary material/Table S3.xlsx
- __MACOSX/Supplementary material/._Table S3.xlsx
- Supplementary material/Table S2.xlsx
- __MACOSX/Supplementary material/._Table S2.xlsx
